# Supplementary material for: Principle Investigation and Method Standardization of Inhibition Zone Assay Based on Antimicrobial Peptides Extracted from Black Soldier Fly Larvae
Source: BioTech (Basel). 2024 Aug 9;13(3):31. doi: 10.3390/biotech13030031 (PMC11348260; doi:10.3390/biotech13030031)
Supplement: Supplementary file 1 [file biotech-13-00031-s001.zip]

Archive with 3 entries (3 files):
- S1-Streaking the plate with a cotton swab.mp4
- S2-Loading the Oxford cup.mp4
- S3-Adding the antimicrobial peptide solution.mp4
